# Supplementary material for: Multivariate space‐time modelling of multiple air pollutants and their health effects accounting for exposure uncertainty
Source: Stat Med. 2017 Dec 4;37(7):1134–48. doi: 10.1002/sim.7570 (PMC5888175; doi:10.1002/sim.7570)
Supplement: Supplementary file 1 — Supporting info item [file SIM-37-1134-s001.zip]

Archive with 6 entries (6 files):
- Supplementary.aux
- Supplementary.log
- Supplementary.out
- Supplementary.pdf
- Supplementary.tex
- Supplementary.synctex.gz
