# Supplementary material for: Multivariate space‐time modelling of multiple air pollutants and their health effects accounting for exposure uncertainty
Source: Stat Med. 2017 Dec 4;37(7):1134–48. doi: 10.1002/sim.7570 (PMC5888175; doi:10.1002/sim.7570)
Supplement: Supplementary file 1 — Supporting info item [file SIM-37-1134-s001.zip › Supplementary.aux]

\relax 
\providecommand\hyper@newdestlabel[2]{}
\providecommand\HyperFirstAtBeginDocument{\AtBeginDocument}
\HyperFirstAtBeginDocument{\ifx\hyper@anchor\@undefined
\global\let\oldcontentsline\contentsline
\gdef\contentsline#1#2#3#4{\oldcontentsline{#1}{#2}{#3}}
\global\let\oldnewlabel\newlabel
\gdef\newlabel#1#2{\newlabelxx{#1}#2}
\gdef\newlabelxx#1#2#3#4#5#6{\oldnewlabel{#1}{{#2}{#3}}}
\AtEndDocument{\ifx\hyper@anchor\@undefined
\let\contentsline\oldcontentsline
\let\newlabel\oldnewlabel
\fi}
\fi}
\global\let\hyper@last\relax 
\gdef\HyperFirstAtBeginDocument#1{#1}
\providecommand\HyField@AuxAddToFields[1]{}
\providecommand\HyField@AuxAddToCoFields[2]{}
\newlabel{FirstPage}{{}{1}{}{Doc-Start}{}}
\@writefile{lof}{\contentsline {figure}{\numberline {1}{\ignorespaces Map of Scotland showing a selection of the main cities and towns.\relax }}{2}{figure.caption.3}}
\providecommand*\caption@xref[2]{\@setref\relax\@undefined{#1}}
\newlabel{figure scotland map}{{1}{2}{Map of Scotland showing a selection of the main cities and towns.\relax }{figure.caption.3}{}}
\@writefile{lof}{\contentsline {figure}{\numberline {2}{\ignorespaces ACF plots for the sample $({X}_{ktj}^1,..., {X}_{ktj}^{h})$ for a randomly selected ($k, t$) for both pollutants and aggregation metrics.\relax }}{3}{figure.caption.5}}
\newlabel{figure acf plot for IG}{{2}{3}{ACF plots for the sample $({X}_{ktj}^1,..., {X}_{ktj}^{h})$ for a randomly selected ($k, t$) for both pollutants and aggregation metrics.\relax }{figure.caption.5}{}}
\@writefile{lof}{\contentsline {figure}{\numberline {3}{\ignorespaces Normal QQ plots for the sample $({X}_{ktj}^1,..., {X}_{ktj}^{h})$ for a randomly selected ($k, t$) for both pollutants and aggregation metrics.\relax }}{4}{figure.caption.6}}
\newlabel{figure qq plot for IG}{{3}{4}{Normal QQ plots for the sample $({X}_{ktj}^1,..., {X}_{ktj}^{h})$ for a randomly selected ($k, t$) for both pollutants and aggregation metrics.\relax }{figure.caption.6}{}}
\@writefile{lof}{\contentsline {figure}{\numberline {4}{\ignorespaces Scatter plots of the sample variance of $({X}_{ktj}^1,..., {X}_{ktj}^{h})$ against the sample mean (left plot) and the sample mean squared (right plot) for the maximum NO$_2$ aggregation metric.\relax }}{5}{figure.caption.7}}
\newlabel{figure vartransformmaxno2}{{4}{5}{Scatter plots of the sample variance of $({X}_{ktj}^1,..., {X}_{ktj}^{h})$ against the sample mean (left plot) and the sample mean squared (right plot) for the maximum NO$_2$ aggregation metric.\relax }{figure.caption.7}{}}
\@writefile{lof}{\contentsline {figure}{\numberline {5}{\ignorespaces Scatter plot of the sample variance of $(\mathaccentV {hat}05E{\epsilon }_{kt}^1,..., \mathaccentV {hat}05E{\epsilon }_{kt}^{h})$ against the sample mean for the maximum NO$_2$ aggregation metric.\relax }}{5}{figure.caption.8}}
\newlabel{figure varresiduals}{{5}{5}{Scatter plot of the sample variance of $(\hat {\epsilon }_{kt}^1,..., \hat {\epsilon }_{kt}^{h})$ against the sample mean for the maximum NO$_2$ aggregation metric.\relax }{figure.caption.8}{}}
\newlabel{equation proof1}{{1}{5}{Web Appendix C: Proof of independence result}{equation.0.1}{}}
\newlabel{equation proof2}{{2}{6}{Web Appendix C: Proof of independence result}{equation.0.2}{}}
\@writefile{lot}{\contentsline {table}{\numberline {1}{\ignorespaces Posterior means and 95\% credible intervals for the regression parameters from the multi-pollutant model. A 1 subscript relates to NO$_{2}$ while a 2 subscript relates to PM$_{10}$. The superscript denotes the year of the pollution data, with a 1 denoting 2006 and a 5 denoting 2010.\relax }}{7}{table.caption.11}}
\newlabel{talbe Estimations from multipollutant model}{{1}{7}{Posterior means and 95\% credible intervals for the regression parameters from the multi-pollutant model. A 1 subscript relates to NO$_{2}$ while a 2 subscript relates to PM$_{10}$. The superscript denotes the year of the pollution data, with a 1 denoting 2006 and a 5 denoting 2010.\relax }{table.caption.11}{}}
\newlabel{LastPage}{{}{7}{Web Appendix D: Results from fitting pollution model}{figure.caption.12}{}}
\@writefile{lof}{\contentsline {figure}{\numberline {6}{\ignorespaces The predicted NO$_2$ and PM$_{10}$ concentrations in $\mu g m^{-3}$ for 2010 at the IG scale. Top left panel is the spatial mean NO$_2$ concentration, while the top right panel is its posterior standard deviation. The bottom row relates to the spatial mean PM$_{10}$.\relax }}{8}{figure.caption.12}}
\newlabel{figure The map of prediction of multiple pollutant}{{6}{8}{The predicted NO$_2$ and PM$_{10}$ concentrations in $\mu g m^{-3}$ for 2010 at the IG scale. Top left panel is the spatial mean NO$_2$ concentration, while the top right panel is its posterior standard deviation. The bottom row relates to the spatial mean PM$_{10}$.\relax }{figure.caption.12}{}}
