# Supplementary material for: Multivariate space‐time modelling of multiple air pollutants and their health effects accounting for exposure uncertainty
Source: Stat Med. 2017 Dec 4;37(7):1134–48. doi: 10.1002/sim.7570 (PMC5888175; doi:10.1002/sim.7570)
Supplement: Supplementary file 1 — Supporting info item [file SIM-37-1134-s001.zip › Supplementary.log]

This is pdfTeX, Version 3.1415926-2.4-1.40.13 (MiKTeX 2.9) (preloaded format=pdflatex 2017.1.16)  15 AUG 2017 22:30
entering extended mode
**Supplementary.tex
("C:\Users\user\Desktop\TeX source files\Supplementary.tex"
LaTeX2e <2011/06/27>
Babel <v3.8m> and hyphenation patterns for english, afrikaans, ancientgreek, ar
abic, armenian, assamese, basque, bengali, bokmal, bulgarian, catalan, coptic, 
croatian, czech, danish, dutch, esperanto, estonian, farsi, finnish, french, ga
lician, german, german-x-2012-05-30, greek, gujarati, hindi, hungarian, iceland
ic, indonesian, interlingua, irish, italian, kannada, kurmanji, latin, latvian,
 lithuanian, malayalam, marathi, mongolian, mongolianlmc, monogreek, ngerman, n
german-x-2012-05-30, nynorsk, oriya, panjabi, pinyin, polish, portuguese, roman
ian, russian, sanskrit, serbian, slovak, slovenian, spanish, swedish, swissgerm
an, tamil, telugu, turkish, turkmen, ukenglish, ukrainian, uppersorbian, usengl
ishmax, welsh, loaded.
("C:\Users\user\Desktop\TeX source files\simauth.cls"
Document Class: simauth 2010/03/10 v3.00\ Statist. Med.
("C:\Program Files (x86)\MiKTeX 2.9\tex\latex\base\article.cls"
Document Class: article 2007/10/19 v1.4h Standard LaTeX document class
("C:\Program Files (x86)\MiKTeX 2.9\tex\latex\base\size10.clo"
File: size10.clo 2007/10/19 v1.4h Standard LaTeX file (size option)
)
\c@part=\count79
\c@section=\count80
\c@subsection=\count81
\c@subsubsection=\count82
\c@paragraph=\count83
\c@subparagraph=\count84
\c@figure=\count85
\c@table=\count86
\abovecaptionskip=\skip41
\belowcaptionskip=\skip42
\bibindent=\dimen102
)
("C:\Program Files (x86)\MiKTeX 2.9\tex\latex\psnfss\times.sty"
Package: times 2005/04/12 PSNFSS-v9.2a (SPQR) 
)
("C:\Program Files (x86)\MiKTeX 2.9\tex\latex\setspace\setspace.sty"
Package: setspace 2011/12/19 v6.7a set line spacing
)
("C:\Program Files (x86)\MiKTeX 2.9\tex\latex\graphics\graphicx.sty"
Package: graphicx 1999/02/16 v1.0f Enhanced LaTeX Graphics (DPC,SPQR)

("C:\Program Files (x86)\MiKTeX 2.9\tex\latex\graphics\keyval.sty"
Package: keyval 1999/03/16 v1.13 key=value parser (DPC)
\KV@toks@=\toks14
)
("C:\Program Files (x86)\MiKTeX 2.9\tex\latex\graphics\graphics.sty"
Package: graphics 2009/02/05 v1.0o Standard LaTeX Graphics (DPC,SPQR)

("C:\Program Files (x86)\MiKTeX 2.9\tex\latex\graphics\trig.sty"
Package: trig 1999/03/16 v1.09 sin cos tan (DPC)
)
("C:\Program Files (x86)\MiKTeX 2.9\tex\latex\00miktex\graphics.cfg"
File: graphics.cfg 2007/01/18 v1.5 graphics configuration of teTeX/TeXLive
)
Package graphics Info: Driver file: pdftex.def on input line 91.

("C:\Program Files (x86)\MiKTeX 2.9\tex\latex\pdftex-def\pdftex.def"
File: pdftex.def 2011/05/27 v0.06d Graphics/color for pdfTeX

("C:\Program Files (x86)\MiKTeX 2.9\tex\generic\oberdiek\infwarerr.sty"
Package: infwarerr 2010/04/08 v1.3 Providing info/warning/error messages (HO)
)
("C:\Program Files (x86)\MiKTeX 2.9\tex\generic\oberdiek\ltxcmds.sty"
Package: ltxcmds 2011/11/09 v1.22 LaTeX kernel commands for general use (HO)
)
\Gread@gobject=\count87
))
\Gin@req@height=\dimen103
\Gin@req@width=\dimen104
)
("C:\Program Files (x86)\MiKTeX 2.9\tex\latex\psnfss\pifont.sty"
Package: pifont 2005/04/12 PSNFSS-v9.2a Pi font support (SPQR) 
LaTeX Font Info:    Try loading font information for U+pzd on input line 63.

("C:\Program Files (x86)\MiKTeX 2.9\tex\latex\psnfss\upzd.fd"
File: upzd.fd 2001/06/04 font definitions for U/pzd.
)
LaTeX Font Info:    Try loading font information for U+psy on input line 64.

("C:\Program Files (x86)\MiKTeX 2.9\tex\latex\psnfss\upsy.fd"
File: upsy.fd 2001/06/04 font definitions for U/psy.
))
("C:\Program Files (x86)\MiKTeX 2.9\tex\latex\base\latexsym.sty"
Package: latexsym 1998/08/17 v2.2e Standard LaTeX package (lasy symbols)
\symlasy=\mathgroup4
LaTeX Font Info:    Overwriting symbol font `lasy' in version `bold'
(Font)                  U/lasy/m/n --> U/lasy/b/n on input line 47.
)
("C:\Program Files (x86)\MiKTeX 2.9\tex\latex\base\ifthen.sty"
Package: ifthen 2001/05/26 v1.1c Standard LaTeX ifthen package (DPC)
)
("C:\Program Files (x86)\MiKTeX 2.9\tex\latex\tools\theorem.sty"
Package: theorem 1995/11/23 v2.2c Theorem extension package (FMi)
\theorem@style=\toks15
\theorem@bodyfont=\toks16
\theorempreskipamount=\skip43
\theorempostskipamount=\skip44

("C:\Program Files (x86)\MiKTeX 2.9\tex\latex\tools\thp.sty"
File: thp.sty 1995/11/23 v2.2c Theorem extension package (FMi)
))
("C:\Program Files (x86)\MiKTeX 2.9\tex\latex\rotating\rotating.sty"
Package: rotating 2009/03/28 v2.16a rotated objects in LaTeX
\c@r@tfl@t=\count88
\rotFPtop=\skip45
\rotFPbot=\skip46
\rot@float@box=\box26
\rot@mess@toks=\toks17
)
("C:\Program Files (x86)\MiKTeX 2.9\tex\latex\tools\calc.sty"
Package: calc 2007/08/22 v4.3 Infix arithmetic (KKT,FJ)
\calc@Acount=\count89
\calc@Bcount=\count90
\calc@Adimen=\dimen105
\calc@Bdimen=\dimen106
\calc@Askip=\skip47
\calc@Bskip=\skip48
LaTeX Info: Redefining \setlength on input line 76.
LaTeX Info: Redefining \addtolength on input line 77.
\calc@Ccount=\count91
\calc@Cskip=\skip49
)
("C:\Program Files (x86)\MiKTeX 2.9\tex\latex\textcase\textcase.sty"
Package: textcase 2004/10/07 v0.07 Text only upper/lower case changing (DPC)
)
("C:\Program Files (x86)\MiKTeX 2.9\tex\latex\booktabs\booktabs.sty"
Package: booktabs 2005/04/14 v1.61803 publication quality tables
\heavyrulewidth=\dimen107
\lightrulewidth=\dimen108
\cmidrulewidth=\dimen109
\belowrulesep=\dimen110
\belowbottomsep=\dimen111
\aboverulesep=\dimen112
\abovetopsep=\dimen113
\cmidrulesep=\dimen114
\cmidrulekern=\dimen115
\defaultaddspace=\dimen116
\@cmidla=\count92
\@cmidlb=\count93
\@aboverulesep=\dimen117
\@belowrulesep=\dimen118
\@thisruleclass=\count94
\@lastruleclass=\count95
\@thisrulewidth=\dimen119
)
("C:\Program Files (x86)\MiKTeX 2.9\tex\latex\graphics\color.sty"
Package: color 2005/11/14 v1.0j Standard LaTeX Color (DPC)

("C:\Program Files (x86)\MiKTeX 2.9\tex\latex\00miktex\color.cfg"
File: color.cfg 2007/01/18 v1.5 color configuration of teTeX/TeXLive
)
Package color Info: Driver file: pdftex.def on input line 130.
)
("C:\Program Files (x86)\MiKTeX 2.9\tex\latex\amsfonts\amsfonts.sty"
Package: amsfonts 2009/06/22 v3.00 Basic AMSFonts support
\@emptytoks=\toks18
\symAMSa=\mathgroup5
\symAMSb=\mathgroup6
LaTeX Font Info:    Overwriting math alphabet `\mathfrak' in version `bold'
(Font)                  U/euf/m/n --> U/euf/b/n on input line 96.
)
("C:\Program Files (x86)\MiKTeX 2.9\tex\latex\amsfonts\amssymb.sty"
Package: amssymb 2009/06/22 v3.00
)
("C:\Program Files (x86)\MiKTeX 2.9\tex\latex\ams\math\amsbsy.sty"
Package: amsbsy 1999/11/29 v1.2d

("C:\Program Files (x86)\MiKTeX 2.9\tex\latex\ams\math\amsgen.sty"
File: amsgen.sty 1999/11/30 v2.0
\@emptytoks=\toks19
\ex@=\dimen120
)
\pmbraise@=\dimen121
)
("C:\Program Files (x86)\MiKTeX 2.9\tex\latex\ams\math\amsmath.sty"
Package: amsmath 2000/07/18 v2.13 AMS math features
\@mathmargin=\skip50

For additional information on amsmath, use the `?' option.
("C:\Program Files (x86)\MiKTeX 2.9\tex\latex\ams\math\amstext.sty"
Package: amstext 2000/06/29 v2.01
)
("C:\Program Files (x86)\MiKTeX 2.9\tex\latex\ams\math\amsopn.sty"
Package: amsopn 1999/12/14 v2.01 operator names
)
\inf@bad=\count96
LaTeX Info: Redefining \frac on input line 211.
\uproot@=\count97
\leftroot@=\count98
LaTeX Info: Redefining \overline on input line 307.
\classnum@=\count99
\DOTSCASE@=\count100
LaTeX Info: Redefining \ldots on input line 379.
LaTeX Info: Redefining \dots on input line 382.
LaTeX Info: Redefining \cdots on input line 467.
\Mathstrutbox@=\box27
\strutbox@=\box28
\big@size=\dimen122
LaTeX Font Info:    Redeclaring font encoding OML on input line 567.
LaTeX Font Info:    Redeclaring font encoding OMS on input line 568.
\macc@depth=\count101
\c@MaxMatrixCols=\count102
\dotsspace@=\muskip10
\c@parentequation=\count103
\dspbrk@lvl=\count104
\tag@help=\toks20
\row@=\count105
\column@=\count106
\maxfields@=\count107
\andhelp@=\toks21
\eqnshift@=\dimen123
\alignsep@=\dimen124
\tagshift@=\dimen125
\tagwidth@=\dimen126
\totwidth@=\dimen127
\lineht@=\dimen128
\@envbody=\toks22
\multlinegap=\skip51
\multlinetaggap=\skip52
\mathdisplay@stack=\toks23
LaTeX Info: Redefining \[ on input line 2666.
LaTeX Info: Redefining \] on input line 2667.
)
("C:\Program Files (x86)\MiKTeX 2.9\tex\latex\base\tracefnt.sty"
Package: tracefnt 1997/05/29 v3.0j Standard LaTeX package (font tracing)
\tracingfonts=\count108
LaTeX Info: Redefining \selectfont on input line 101.
)
LaTeX Font Warning: Font shape `OT1/cmr/m/n' in size <10.3> not available
(Font)              size <10> substituted on input line 127.
\absbox=\box29
\@bls=\dimen129

("C:\Program Files (x86)\MiKTeX 2.9\tex\latex\caption\caption.sty"
Package: caption 2016/02/21 v3.3-144 Customizing captions (AR)

("C:\Program Files (x86)\MiKTeX 2.9\tex\latex\caption\caption3.sty"
Package: caption3 2016/05/22 v1.7-166 caption3 kernel (AR)
Package caption3 Info: TeX engine: e-TeX on input line 67.
\captionmargin=\dimen130
\captionmargin@=\dimen131
\captionwidth=\dimen132
\caption@tempdima=\dimen133
\caption@indent=\dimen134
\caption@parindent=\dimen135
\caption@hangindent=\dimen136
)
\c@ContinuedFloat=\count109
Package caption Info: rotating package is loaded.
))
("C:\Program Files (x86)\MiKTeX 2.9\tex\latex\tools\bm.sty"
Package: bm 2004/02/26 v1.1c Bold Symbol Support (DPC/FMi)
\symboldoperators=\mathgroup7
\symboldletters=\mathgroup8
\symboldsymbols=\mathgroup9
\symboldlasy=\mathgroup10
LaTeX Font Info:    Redeclaring math alphabet \mathbf on input line 138.
LaTeX Info: Redefining \bm on input line 204.
)
("C:\Program Files (x86)\MiKTeX 2.9\tex\latex\moreverb\moreverb.sty"
Package: moreverb 2008/06/03 v2.3a `more' verbatim facilities

("C:\Program Files (x86)\MiKTeX 2.9\tex\latex\tools\verbatim.sty"
Package: verbatim 2003/08/22 v1.5q LaTeX2e package for verbatim enhancements
\every@verbatim=\toks24
\verbatim@line=\toks25
\verbatim@in@stream=\read1
)
\tab@position=\count110
\tab@size=\count111
\listing@line=\count112
)
("C:\Program Files (x86)\MiKTeX 2.9\tex\latex\hyperref\hyperref.sty"
Package: hyperref 2012/11/06 v6.83m Hypertext links for LaTeX

("C:\Program Files (x86)\MiKTeX 2.9\tex\generic\oberdiek\hobsub-hyperref.sty"
Package: hobsub-hyperref 2012/04/25 v1.12 Bundle oberdiek, subset hyperref (HO)


("C:\Program Files (x86)\MiKTeX 2.9\tex\generic\oberdiek\hobsub-generic.sty"
Package: hobsub-generic 2012/04/25 v1.12 Bundle oberdiek, subset generic (HO)
Package: hobsub 2012/04/25 v1.12 Construct package bundles (HO)
Package hobsub Info: Skipping package `infwarerr' (already loaded).
Package hobsub Info: Skipping package `ltxcmds' (already loaded).
Package: ifluatex 2010/03/01 v1.3 Provides the ifluatex switch (HO)
Package ifluatex Info: LuaTeX not detected.
Package: ifvtex 2010/03/01 v1.5 Detect VTeX and its facilities (HO)
Package ifvtex Info: VTeX not detected.
Package: intcalc 2007/09/27 v1.1 Expandable calculations with integers (HO)
Package: ifpdf 2011/01/30 v2.3 Provides the ifpdf switch (HO)
Package ifpdf Info: pdfTeX in PDF mode is detected.
Package: etexcmds 2011/02/16 v1.5 Avoid name clashes with e-TeX commands (HO)
Package etexcmds Info: Could not find \expanded.
(etexcmds)             That can mean that you are not using pdfTeX 1.50 or
(etexcmds)             that some package has redefined \expanded.
(etexcmds)             In the latter case, load this package earlier.
Package: kvsetkeys 2012/04/25 v1.16 Key value parser (HO)
Package: kvdefinekeys 2011/04/07 v1.3 Define keys (HO)
Package: pdftexcmds 2011/11/29 v0.20 Utility functions of pdfTeX for LuaTeX (HO
)
Package pdftexcmds Info: LuaTeX not detected.
Package pdftexcmds Info: \pdf@primitive is available.
Package pdftexcmds Info: \pdf@ifprimitive is available.
Package pdftexcmds Info: \pdfdraftmode found.
Package: pdfescape 2011/11/25 v1.13 Implements pdfTeX's escape features (HO)
Package: bigintcalc 2012/04/08 v1.3 Expandable calculations on big integers (HO
)
Package: bitset 2011/01/30 v1.1 Handle bit-vector datatype (HO)
Package: uniquecounter 2011/01/30 v1.2 Provide unlimited unique counter (HO)
)
Package hobsub Info: Skipping package `hobsub' (already loaded).
Package: letltxmacro 2010/09/02 v1.4 Let assignment for LaTeX macros (HO)
Package: hopatch 2011/06/24 v1.1 Wrapper for package hooks (HO)
Package: xcolor-patch 2011/01/30 xcolor patch
Package: atveryend 2011/06/30 v1.8 Hooks at the very end of document (HO)
Package atveryend Info: \enddocument detected (standard20110627).
Package: atbegshi 2011/10/05 v1.16 At begin shipout hook (HO)
Package: refcount 2011/10/16 v3.4 Data extraction from label references (HO)
Package: hycolor 2011/01/30 v1.7 Color options for hyperref/bookmark (HO)
)
("C:\Program Files (x86)\MiKTeX 2.9\tex\generic\ifxetex\ifxetex.sty"
Package: ifxetex 2010/09/12 v0.6 Provides ifxetex conditional
)
("C:\Program Files (x86)\MiKTeX 2.9\tex\latex\oberdiek\auxhook.sty"
Package: auxhook 2011/03/04 v1.3 Hooks for auxiliary files (HO)
)
("C:\Program Files (x86)\MiKTeX 2.9\tex\latex\oberdiek\kvoptions.sty"
Package: kvoptions 2011/06/30 v3.11 Key value format for package options (HO)
)
\@linkdim=\dimen137
\Hy@linkcounter=\count113
\Hy@pagecounter=\count114

("C:\Program Files (x86)\MiKTeX 2.9\tex\latex\hyperref\pd1enc.def"
File: pd1enc.def 2012/11/06 v6.83m Hyperref: PDFDocEncoding definition (HO)
)
\Hy@SavedSpaceFactor=\count115

("C:\Program Files (x86)\MiKTeX 2.9\tex\latex\00miktex\hyperref.cfg"
File: hyperref.cfg 2002/06/06 v1.2 hyperref configuration of TeXLive
)
Package hyperref Info: Option `colorlinks' set `true' on input line 4319.
Package hyperref Info: Option `bookmarksopen' set `true' on input line 4319.
Package hyperref Info: Option `bookmarksnumbered' set `true' on input line 4319
.
Package hyperref Info: Hyper figures OFF on input line 4443.
Package hyperref Info: Link nesting OFF on input line 4448.
Package hyperref Info: Hyper index ON on input line 4451.
Package hyperref Info: Plain pages OFF on input line 4458.
Package hyperref Info: Backreferencing OFF on input line 4463.
Package hyperref Info: Implicit mode ON; LaTeX internals redefined.
Package hyperref Info: Bookmarks ON on input line 4688.
\c@Hy@tempcnt=\count116

("C:\Program Files (x86)\MiKTeX 2.9\tex\latex\ltxmisc\url.sty"
\Urlmuskip=\muskip11
Package: url 2006/04/12  ver 3.3  Verb mode for urls, etc.
)
LaTeX Info: Redefining \url on input line 5041.
\XeTeXLinkMargin=\dimen138
\Fld@menulength=\count117
\Field@Width=\dimen139
\Fld@charsize=\dimen140
Package hyperref Info: Hyper figures OFF on input line 6295.
Package hyperref Info: Link nesting OFF on input line 6300.
Package hyperref Info: Hyper index ON on input line 6303.
Package hyperref Info: backreferencing OFF on input line 6310.
Package hyperref Info: Link coloring ON on input line 6313.
Package hyperref Info: Link coloring with OCG OFF on input line 6320.
Package hyperref Info: PDF/A mode OFF on input line 6325.
LaTeX Info: Redefining \ref on input line 6365.
LaTeX Info: Redefining \pageref on input line 6369.
\Hy@abspage=\count118
\c@Item=\count119
\c@Hfootnote=\count120
)

Package hyperref Message: Driver (autodetected): hpdftex.

("C:\Program Files (x86)\MiKTeX 2.9\tex\latex\hyperref\hpdftex.def"
File: hpdftex.def 2012/11/06 v6.83m Hyperref driver for pdfTeX
\Fld@listcount=\count121
\c@bookmark@seq@number=\count122

("C:\Program Files (x86)\MiKTeX 2.9\tex\latex\oberdiek\rerunfilecheck.sty"
Package: rerunfilecheck 2011/04/15 v1.7 Rerun checks for auxiliary files (HO)
Package uniquecounter Info: New unique counter `rerunfilecheck' on input line 2
82.
)
\Hy@SectionHShift=\skip53
)
("C:\Users\user\Desktop\TeX source files\Supplementary.aux")
LaTeX Font Info:    Checking defaults for OML/cmm/m/it on input line 22.
LaTeX Font Info:    ... okay on input line 22.
LaTeX Font Info:    Checking defaults for T1/cmr/m/n on input line 22.
LaTeX Font Info:    ... okay on input line 22.
LaTeX Font Info:    Checking defaults for OT1/cmr/m/n on input line 22.
LaTeX Font Info:    ... okay on input line 22.
LaTeX Font Info:    Checking defaults for OMS/cmsy/m/n on input line 22.
LaTeX Font Info:    ... okay on input line 22.
LaTeX Font Info:    Checking defaults for OMX/cmex/m/n on input line 22.
LaTeX Font Info:    ... okay on input line 22.
LaTeX Font Info:    Checking defaults for U/cmr/m/n on input line 22.
LaTeX Font Info:    ... okay on input line 22.
LaTeX Font Info:    Checking defaults for PD1/pdf/m/n on input line 22.
LaTeX Font Info:    ... okay on input line 22.
LaTeX Font Info:    Try loading font information for OT1+ptm on input line 22.

("C:\Program Files (x86)\MiKTeX 2.9\tex\latex\psnfss\ot1ptm.fd"
File: ot1ptm.fd 2001/06/04 font definitions for OT1/ptm.
)
("C:\Program Files (x86)\MiKTeX 2.9\tex\context\base\supp-pdf.mkii"
[Loading MPS to PDF converter (version 2006.09.02).]
\scratchcounter=\count123
\scratchdimen=\dimen141
\scratchbox=\box30
\nofMPsegments=\count124
\nofMParguments=\count125
\everyMPshowfont=\toks26
\MPscratchCnt=\count126
\MPscratchDim=\dimen142
\MPnumerator=\count127
\makeMPintoPDFobject=\count128
\everyMPtoPDFconversion=\toks27
)
Package caption Info: Begin \AtBeginDocument code.
Package caption Info: hyperref package is loaded.
Package caption Info: End \AtBeginDocument code.
\AtBeginShipoutBox=\box31
Package hyperref Info: Link coloring ON on input line 22.
 ("C:\Program Files (x86)\MiKTeX 2.9\tex\latex\hyperref\nameref.sty"
Package: nameref 2012/10/27 v2.43 Cross-referencing by name of section

("C:\Program Files (x86)\MiKTeX 2.9\tex\generic\oberdiek\gettitlestring.sty"
Package: gettitlestring 2010/12/03 v1.4 Cleanup title references (HO)
)
\c@section@level=\count129
)
LaTeX Info: Redefining \ref on input line 22.
LaTeX Info: Redefining \pageref on input line 22.
LaTeX Info: Redefining \nameref on input line 22.

("C:\Users\user\Desktop\TeX source files\Supplementary.out")
("C:\Users\user\Desktop\TeX source files\Supplementary.out")
\@outlinefile=\write3
LaTeX Font Info:    Font shape `OT1/ptm/bx/n' in size <24> not available
(Font)              Font shape `OT1/ptm/b/n' tried instead on input line 38.
LaTeX Font Info:    Font shape `OT1/ptm/bx/n' in size <15> not available
(Font)              Font shape `OT1/ptm/b/n' tried instead on input line 38.
LaTeX Font Info:    Calculating math sizes for size <15> on input line 38.
LaTeX Font Warning: Font shape `OT1/cmr/m/n' in size <15> not available
(Font)              size <14.4> substituted on input line 38.
LaTeX Font Warning: Font shape `OT1/cmr/m/n' in size <10.49995> not available
(Font)              size <10.95> substituted on input line 38.
LaTeX Font Warning: Font shape `OT1/cmr/m/n' in size <7.5> not available
(Font)              size <7> substituted on input line 38.
LaTeX Font Warning: Font shape `OML/cmm/m/it' in size <15> not available
(Font)              size <14.4> substituted on input line 38.
LaTeX Font Warning: Font shape `OML/cmm/m/it' in size <10.49995> not available
(Font)              size <10.95> substituted on input line 38.
LaTeX Font Warning: Font shape `OML/cmm/m/it' in size <7.5> not available
(Font)              size <7> substituted on input line 38.
LaTeX Font Warning: Font shape `OMS/cmsy/m/n' in size <15> not available
(Font)              size <14.4> substituted on input line 38.
LaTeX Font Warning: Font shape `OMS/cmsy/m/n' in size <10.49995> not available
(Font)              size <10.95> substituted on input line 38.
LaTeX Font Warning: Font shape `OMS/cmsy/m/n' in size <7.5> not available
(Font)              size <7> substituted on input line 38.
LaTeX Font Info:    Try loading font information for U+lasy on input line 38.

("C:\Program Files (x86)\MiKTeX 2.9\tex\latex\base\ulasy.fd"
File: ulasy.fd 1998/08/17 v2.2e LaTeX symbol font definitions
)
LaTeX Font Warning: Font shape `U/lasy/m/n' in size <15> not available
(Font)              size <14.4> substituted on input line 38.
LaTeX Font Warning: Font shape `U/lasy/m/n' in size <10.49995> not available
(Font)              size <10.95> substituted on input line 38.
LaTeX Font Warning: Font shape `U/lasy/m/n' in size <7.5> not available
(Font)              size <7> substituted on input line 38.
LaTeX Font Info:    Try loading font information for U+msa on input line 38.

("C:\Program Files (x86)\MiKTeX 2.9\tex\latex\amsfonts\umsa.fd"
File: umsa.fd 2009/06/22 v3.00 AMS symbols A
)
LaTeX Font Info:    Try loading font information for U+msb on input line 38.

("C:\Program Files (x86)\MiKTeX 2.9\tex\latex\amsfonts\umsb.fd"
File: umsb.fd 2009/06/22 v3.00 AMS symbols B
)
LaTeX Font Warning: Font shape `OT1/cmr/bx/n' in size <15> not available
(Font)              size <14.4> substituted on input line 38.
LaTeX Font Warning: Font shape `OT1/cmr/bx/n' in size <10.49995> not available
(Font)              size <10.95> substituted on input line 38.
LaTeX Font Warning: Font shape `OT1/cmr/bx/n' in size <7.5> not available
(Font)              size <7> substituted on input line 38.
LaTeX Font Warning: Font shape `OML/cmm/b/it' in size <15> not available
(Font)              size <14.4> substituted on input line 38.
LaTeX Font Warning: Font shape `OML/cmm/b/it' in size <10.49995> not available
(Font)              size <10.95> substituted on input line 38.
LaTeX Font Warning: Font shape `OML/cmm/b/it' in size <7.5> not available
(Font)              size <7> substituted on input line 38.
LaTeX Font Warning: Font shape `OMS/cmsy/b/n' in size <15> not available
(Font)              size <14.4> substituted on input line 38.
LaTeX Font Warning: Font shape `OMS/cmsy/b/n' in size <10.49995> not available
(Font)              size <10.95> substituted on input line 38.
LaTeX Font Warning: Font shape `OMS/cmsy/b/n' in size <7.5> not available
(Font)              size <7> substituted on input line 38.
LaTeX Font Warning: Font shape `U/lasy/b/n' in size <15> not available
(Font)              size <14.4> substituted on input line 38.
LaTeX Font Warning: Font shape `U/lasy/b/n' in size <10.49995> not available
(Font)              size <10.95> substituted on input line 38.
LaTeX Font Info:    Font shape `U/lasy/b/n' in size <7.5> not available
(Font)              Font shape `U/lasy/m/n' tried instead on input line 38.
LaTeX Font Warning: Font shape `U/lasy/m/n' in size <7.5> not available
(Font)              size <7> substituted on input line 38.
LaTeX Font Info:    Calculating math sizes for size <10.49995> on input line 38
.
LaTeX Font Warning: Font shape `OT1/cmr/m/n' in size <7.34993> not available
(Font)              size <7> substituted on input line 38.
LaTeX Font Warning: Font shape `OT1/cmr/m/n' in size <5.24997> not available
(Font)              size <5> substituted on input line 38.
LaTeX Font Warning: Font shape `OML/cmm/m/it' in size <7.34993> not available
(Font)              size <7> substituted on input line 38.
LaTeX Font Warning: Font shape `OML/cmm/m/it' in size <5.24997> not available
(Font)              size <5> substituted on input line 38.
LaTeX Font Warning: Font shape `OMS/cmsy/m/n' in size <7.34993> not available
(Font)              size <7> substituted on input line 38.
LaTeX Font Warning: Font shape `OMS/cmsy/m/n' in size <5.24997> not available
(Font)              size <5> substituted on input line 38.
LaTeX Font Warning: Font shape `U/lasy/m/n' in size <7.34993> not available
(Font)              size <7> substituted on input line 38.
LaTeX Font Warning: Font shape `U/lasy/m/n' in size <5.24997> not available
(Font)              size <5> substituted on input line 38.
LaTeX Font Warning: Font shape `OT1/cmr/bx/n' in size <7.34993> not available
(Font)              size <7> substituted on input line 38.
LaTeX Font Warning: Font shape `OT1/cmr/bx/n' in size <5.24997> not available
(Font)              size <5> substituted on input line 38.
LaTeX Font Warning: Font shape `OML/cmm/b/it' in size <7.34993> not available
(Font)              size <7> substituted on input line 38.
LaTeX Font Warning: Font shape `OML/cmm/b/it' in size <5.24997> not available
(Font)              size <5> substituted on input line 38.
LaTeX Font Warning: Font shape `OMS/cmsy/b/n' in size <7.34993> not available
(Font)              size <7> substituted on input line 38.
LaTeX Font Warning: Font shape `OMS/cmsy/b/n' in size <5.24997> not available
(Font)              size <5> substituted on input line 38.
LaTeX Font Info:    Font shape `U/lasy/b/n' in size <7.34993> not available
(Font)              Font shape `U/lasy/m/n' tried instead on input line 38.
LaTeX Font Warning: Font shape `U/lasy/m/n' in size <7.34993> not available
(Font)              size <7> substituted on input line 38.
LaTeX Font Info:    Font shape `U/lasy/b/n' in size <5.24997> not available
(Font)              Font shape `U/lasy/m/n' tried instead on input line 38.
LaTeX Font Warning: Font shape `U/lasy/m/n' in size <5.24997> not available
(Font)              size <5> substituted on input line 38.
LaTeX Font Info:    Calculating math sizes for size <7.5> on input line 38.
LaTeX Font Warning: Font shape `OT1/cmr/m/n' in size <3.75> not available
(Font)              size <5> substituted on input line 38.
LaTeX Font Warning: Font shape `OML/cmm/m/it' in size <3.75> not available
(Font)              size <5> substituted on input line 38.
LaTeX Font Warning: Font shape `OMS/cmsy/m/n' in size <3.75> not available
(Font)              size <5> substituted on input line 38.
LaTeX Font Warning: Font shape `U/lasy/m/n' in size <3.75> not available
(Font)              size <5> substituted on input line 38.
LaTeX Font Warning: Font shape `OT1/cmr/bx/n' in size <3.75> not available
(Font)              size <5> substituted on input line 38.
LaTeX Font Warning: Font shape `OML/cmm/b/it' in size <3.75> not available
(Font)              size <5> substituted on input line 38.
LaTeX Font Warning: Font shape `OMS/cmsy/b/n' in size <3.75> not available
(Font)              size <5> substituted on input line 38.
LaTeX Font Info:    Font shape `U/lasy/b/n' in size <3.75> not available
(Font)              Font shape `U/lasy/m/n' tried instead on input line 38.
LaTeX Font Warning: Font shape `U/lasy/m/n' in size <3.75> not available
(Font)              size <5> substituted on input line 38.
LaTeX Font Info:    Font shape `OT1/ptm/bx/n' in size <12> not available
(Font)              Font shape `OT1/ptm/b/n' tried instead on input line 44.

<Scotland.png, id=4, 1001.7425pt x 947.54pt>
File: Scotland.png Graphic file (type png)
 <use Scotland.png>
Package pdftex.def Info: Scotland.png used on input line 56.
(pdftex.def)             Requested size: 500.87003pt x 473.76883pt.

Overfull \hbox (1.66995pt too wide) in paragraph at lines 56--57
 [][] 
 []

LaTeX Font Info:    Font shape `OT1/ptm/bx/n' in size <7> not available
(Font)              Font shape `OT1/ptm/b/n' tried instead on input line 57.
LaTeX Font Info:    Calculating math sizes for size <10.3> on input line 62.
LaTeX Font Warning: Font shape `OT1/cmr/m/n' in size <7.20996> not available
(Font)              size <7> substituted on input line 62.
LaTeX Font Warning: Font shape `OT1/cmr/m/n' in size <5.15> not available
(Font)              size <5> substituted on input line 62.
LaTeX Font Warning: Font shape `OML/cmm/m/it' in size <10.3> not available
(Font)              size <10> substituted on input line 62.
LaTeX Font Warning: Font shape `OML/cmm/m/it' in size <7.20996> not available
(Font)              size <7> substituted on input line 62.
LaTeX Font Warning: Font shape `OML/cmm/m/it' in size <5.15> not available
(Font)              size <5> substituted on input line 62.
LaTeX Font Warning: Font shape `OMS/cmsy/m/n' in size <10.3> not available
(Font)              size <10> substituted on input line 62.
LaTeX Font Warning: Font shape `OMS/cmsy/m/n' in size <7.20996> not available
(Font)              size <7> substituted on input line 62.
LaTeX Font Warning: Font shape `OMS/cmsy/m/n' in size <5.15> not available
(Font)              size <5> substituted on input line 62.
LaTeX Font Warning: Font shape `U/lasy/m/n' in size <10.3> not available
(Font)              size <10> substituted on input line 62.
LaTeX Font Warning: Font shape `U/lasy/m/n' in size <7.20996> not available
(Font)              size <7> substituted on input line 62.
LaTeX Font Warning: Font shape `U/lasy/m/n' in size <5.15> not available
(Font)              size <5> substituted on input line 62.
LaTeX Font Warning: Font shape `OT1/cmr/bx/n' in size <10.3> not available
(Font)              size <10> substituted on input line 62.
LaTeX Font Warning: Font shape `OT1/cmr/bx/n' in size <7.20996> not available
(Font)              size <7> substituted on input line 62.
LaTeX Font Warning: Font shape `OT1/cmr/bx/n' in size <5.15> not available
(Font)              size <5> substituted on input line 62.
LaTeX Font Warning: Font shape `OML/cmm/b/it' in size <10.3> not available
(Font)              size <10> substituted on input line 62.
LaTeX Font Warning: Font shape `OML/cmm/b/it' in size <7.20996> not available
(Font)              size <7> substituted on input line 62.
LaTeX Font Warning: Font shape `OML/cmm/b/it' in size <5.15> not available
(Font)              size <5> substituted on input line 62.
LaTeX Font Warning: Font shape `OMS/cmsy/b/n' in size <10.3> not available
(Font)              size <10> substituted on input line 62.
LaTeX Font Warning: Font shape `OMS/cmsy/b/n' in size <7.20996> not available
(Font)              size <7> substituted on input line 62.
LaTeX Font Warning: Font shape `OMS/cmsy/b/n' in size <5.15> not available
(Font)              size <5> substituted on input line 62.
LaTeX Font Warning: Font shape `U/lasy/b/n' in size <10.3> not available
(Font)              size <10> substituted on input line 62.
LaTeX Font Info:    Font shape `U/lasy/b/n' in size <7.20996> not available
(Font)              Font shape `U/lasy/m/n' tried instead on input line 62.
LaTeX Font Warning: Font shape `U/lasy/m/n' in size <7.20996> not available
(Font)              size <7> substituted on input line 62.
LaTeX Font Info:    Font shape `U/lasy/b/n' in size <5.15> not available
(Font)              Font shape `U/lasy/m/n' tried instead on input line 62.
LaTeX Font Warning: Font shape `U/lasy/m/n' in size <5.15> not available
(Font)              size <5> substituted on input line 62.
LaTeX Font Info:    Font shape `OT1/ptm/bx/n' in size <14.4> not available
(Font)              Font shape `OT1/ptm/b/n' tried instead on input line 63.
LaTeX Font Info:    Calculating math sizes for size <22> on input line 63.
LaTeX Font Warning: Font shape `OT1/cmr/m/n' in size <22> not available
(Font)              size <20.74> substituted on input line 63.
LaTeX Font Warning: Font shape `OT1/cmr/m/n' in size <15.39993> not available
(Font)              size <14.4> substituted on input line 63.
LaTeX Font Warning: Font shape `OT1/cmr/m/n' in size <11> not available
(Font)              size <10.95> substituted on input line 63.
LaTeX Font Warning: Font shape `OML/cmm/m/it' in size <22> not available
(Font)              size <20.74> substituted on input line 63.
LaTeX Font Warning: Font shape `OML/cmm/m/it' in size <15.39993> not available
(Font)              size <14.4> substituted on input line 63.
LaTeX Font Warning: Font shape `OML/cmm/m/it' in size <11> not available
(Font)              size <10.95> substituted on input line 63.
LaTeX Font Warning: Font shape `OMS/cmsy/m/n' in size <22> not available
(Font)              size <20.74> substituted on input line 63.
LaTeX Font Warning: Font shape `OMS/cmsy/m/n' in size <15.39993> not available
(Font)              size <14.4> substituted on input line 63.
LaTeX Font Warning: Font shape `OMS/cmsy/m/n' in size <11> not available
(Font)              size <10.95> substituted on input line 63.
LaTeX Font Warning: Font shape `U/lasy/m/n' in size <22> not available
(Font)              size <20.74> substituted on input line 63.
LaTeX Font Warning: Font shape `U/lasy/m/n' in size <15.39993> not available
(Font)              size <14.4> substituted on input line 63.
LaTeX Font Warning: Font shape `U/lasy/m/n' in size <11> not available
(Font)              size <10.95> substituted on input line 63.
LaTeX Font Warning: Font shape `OT1/cmr/bx/n' in size <22> not available
(Font)              size <20.74> substituted on input line 63.
LaTeX Font Warning: Font shape `OT1/cmr/bx/n' in size <15.39993> not available
(Font)              size <14.4> substituted on input line 63.
LaTeX Font Warning: Font shape `OT1/cmr/bx/n' in size <11> not available
(Font)              size <10.95> substituted on input line 63.
LaTeX Font Warning: Font shape `OML/cmm/b/it' in size <22> not available
(Font)              size <20.74> substituted on input line 63.
LaTeX Font Warning: Font shape `OML/cmm/b/it' in size <15.39993> not available
(Font)              size <14.4> substituted on input line 63.
LaTeX Font Warning: Font shape `OML/cmm/b/it' in size <11> not available
(Font)              size <10.95> substituted on input line 63.
LaTeX Font Warning: Font shape `OMS/cmsy/b/n' in size <22> not available
(Font)              size <20.74> substituted on input line 63.
LaTeX Font Warning: Font shape `OMS/cmsy/b/n' in size <15.39993> not available
(Font)              size <14.4> substituted on input line 63.
LaTeX Font Warning: Font shape `OMS/cmsy/b/n' in size <11> not available
(Font)              size <10.95> substituted on input line 63.
LaTeX Font Warning: Font shape `U/lasy/b/n' in size <22> not available
(Font)              size <20.74> substituted on input line 63.
LaTeX Font Warning: Font shape `U/lasy/b/n' in size <15.39993> not available
(Font)              size <14.4> substituted on input line 63.
LaTeX Font Warning: Font shape `U/lasy/b/n' in size <11> not available
(Font)              size <10.95> substituted on input line 63.
LaTeX Font Info:    Font shape `OT1/ptm/bx/n' in size <8> not available
(Font)              Font shape `OT1/ptm/b/n' tried instead on input line 63.
LaTeX Font Info:    Try loading font information for OMS+ptm on input line 63.
("C:\Program Files (x86)\MiKTeX 2.9\tex\latex\psnfss\omsptm.fd"
File: omsptm.fd 
)
LaTeX Font Info:    Font shape `OMS/ptm/m/n' in size <8> not available
(Font)              Font shape `OMS/cmsy/m/n' tried instead on input line 63.
LaTeX Font Info:    Try loading font information for OT1+phv on input line 63.

("C:\Program Files (x86)\MiKTeX 2.9\tex\latex\psnfss\ot1phv.fd"
File: ot1phv.fd 2001/06/04 scalable font definitions for OT1/phv.
)
LaTeX Font Info:    Font shape `OT1/phv/m/it' in size <8> not available
(Font)              Font shape `OT1/phv/m/sl' tried instead on input line 63.

Underfull \hbox (badness 10000) has occurred while \output is active

 []

[1{C:/Users/user/AppData/Local/MiKTeX/2.9/pdftex/config/pdftex.map}


Non-PDF special ignored!] <acfplotforIG.pdf, id=31, 597.23125pt x 844.15375pt>
File: acfplotforIG.pdf Graphic file (type pdf)

<use acfplotforIG.pdf>
Package pdftex.def Info: acfplotforIG.pdf used on input line 68.
(pdftex.def)             Requested size: 358.3415pt x 506.49615pt.
LaTeX Font Info:    Font shape `U/lasy/b/n' in size <7> not available
(Font)              Font shape `U/lasy/m/n' tried instead on input line 69.
LaTeX Font Info:    Font shape `U/lasy/b/n' in size <5> not available
(Font)              Font shape `U/lasy/m/n' tried instead on input line 69.
 <qqplotforIG.pdf, id=32, 597.23125pt x 844.15375pt>
File: qqplotforIG.pdf Graphic file (type pdf)

<use qqplotforIG.pdf>
Package pdftex.def Info: qqplotforIG.pdf used on input line 74.
(pdftex.def)             Requested size: 358.3415pt x 506.49615pt.

<vartransformmaxno2.jpeg, id=34, 630.10406pt x 338.76563pt>
File: vartransformmaxno2.jpeg Graphic file (type jpg)

<use vartransformmaxno2.jpeg>
Package pdftex.def Info: vartransformmaxno2.jpeg used on input line 83.
(pdftex.def)             Requested size: 378.06535pt x 203.26093pt.

Underfull \vbox (badness 10000) has occurred while \output is active []

 [2 <C:/Users/user/Desktop/TeX source files/Scotland.png>]
<varresidualsmaxno2.jpeg, id=46, 828.09375pt x 515.9275pt>
File: varresidualsmaxno2.jpeg Graphic file (type jpg)

<use varresidualsmaxno2.jpeg>
Package pdftex.def Info: varresidualsmaxno2.jpeg used on input line 91.
(pdftex.def)             Requested size: 496.86009pt x 309.55888pt.

Underfull \hbox (badness 10000) in paragraph at lines 99--100

 []

[3 <C:/Users/user/Desktop/TeX source files/acfplotforIG.pdf>]
Underfull \vbox (badness 10000) has occurred while \output is active []

 [4 <C:/Users/user/Desktop/TeX source files/qqplotforIG.pdf>] [5 <C:/Users/user
/Desktop/TeX source files/vartransformmaxno2.jpeg> <C:/Users/user/Desktop/TeX s
ource files/varresidualsmaxno2.jpeg>] [6]
LaTeX Font Info:    Font shape `OT1/ptm/bx/n' in size <10.3> not available
(Font)              Font shape `OT1/ptm/b/n' tried instead on input line 148.

<multiplemodelno22010mean.pdf, id=100, 597.23125pt x 844.15375pt>
File: multiplemodelno22010mean.pdf Graphic file (type pdf)

<use multiplemodelno22010mean.pdf>
Package pdftex.def Info: multiplemodelno22010mean.pdf used on input line 190.
(pdftex.def)             Requested size: 597.22978pt x 844.15169pt.

<sdforIGmeanno22010.pdf, id=101, 597.23125pt x 844.15375pt>
File: sdforIGmeanno22010.pdf Graphic file (type pdf)

<use sdforIGmeanno22010.pdf>
Package pdftex.def Info: sdforIGmeanno22010.pdf used on input line 191.
(pdftex.def)             Requested size: 597.22978pt x 844.15169pt.

<multiplemodelpm102010mean.pdf, id=102, 597.23125pt x 844.15375pt>
File: multiplemodelpm102010mean.pdf Graphic file (type pdf)

<use multiplemodelpm102010mean.pdf>
Package pdftex.def Info: multiplemodelpm102010mean.pdf used on input line 192.
(pdftex.def)             Requested size: 597.22978pt x 844.15169pt.

<sdforIGmeanpm102010.pdf, id=103, 597.23125pt x 844.15375pt>
File: sdforIGmeanpm102010.pdf Graphic file (type pdf)

<use sdforIGmeanpm102010.pdf>
Package pdftex.def Info: sdforIGmeanpm102010.pdf used on input line 193.
(pdftex.def)             Requested size: 597.22978pt x 844.15169pt.
Package atveryend Info: Empty hook `BeforeClearDocument' on input line 227.
 [7] [8 <C:/Users/user/Desktop/TeX source files/multiplemodelno22010mean.pdf> <
C:/Users/user/Desktop/TeX source files/sdforIGmeanno22010.pdf> <C:/Users/user/D
esktop/TeX source files/multiplemodelpm102010mean.pdf> <C:/Users/user/Desktop/T
eX source files/sdforIGmeanpm102010.pdf>]
Package atveryend Info: Empty hook `AfterLastShipout' on input line 227.

("C:\Users\user\Desktop\TeX source files\Supplementary.aux")
Package atveryend Info: Executing hook `AtVeryEndDocument' on input line 227.
Package atveryend Info: Executing hook `AtEndAfterFileList' on input line 227.
Package rerunfilecheck Info: File `Supplementary.out' has not changed.
(rerunfilecheck)             Checksum: D41D8CD98F00B204E9800998ECF8427E;0.
LaTeX Font Warning: Size substitutions with differences
(Font)              up to 1.26pt have occurred.
Package atveryend Info: Empty hook `AtVeryVeryEnd' on input line 227.
 ) 
Here is how much of TeX's memory you used:
 7850 strings out of 493921
 118218 string characters out of 3144879
 201035 words of memory out of 3000000
 10957 multiletter control sequences out of 15000+200000
 52146 words of font info for 134 fonts, out of 3000000 for 9000
 842 hyphenation exceptions out of 8191
 43i,14n,40p,1396b,402s stack positions out of 5000i,500n,10000p,200000b,50000s
{C:/Program Files (x86)/MiKTeX 2.9/fonts/enc/dvips/fontname/8r.enc}<C:/Progra
m Files (x86)/MiKTeX 2.9/fonts/type1/public/amsfonts/cm/cmbx10.pfb><C:/Program 
Files (x86)/MiKTeX 2.9/fonts/type1/public/amsfonts/cm/cmex10.pfb><C:/Program Fi
les (x86)/MiKTeX 2.9/fonts/type1/public/amsfonts/cm/cmmi10.pfb><C:/Program File
s (x86)/MiKTeX 2.9/fonts/type1/public/amsfonts/cm/cmmi5.pfb><C:/Program Files (
x86)/MiKTeX 2.9/fonts/type1/public/amsfonts/cm/cmmi7.pfb><C:/Program Files (x86
)/MiKTeX 2.9/fonts/type1/public/amsfonts/cm/cmmib10.pfb><C:/Program Files (x86)
/MiKTeX 2.9/fonts/type1/public/amsfonts/cm/cmr10.pfb><C:/Program Files (x86)/Mi
KTeX 2.9/fonts/type1/public/amsfonts/cm/cmr5.pfb><C:/Program Files (x86)/MiKTeX
 2.9/fonts/type1/public/amsfonts/cm/cmr7.pfb><C:/Program Files (x86)/MiKTeX 2.9
/fonts/type1/public/amsfonts/cm/cmsy10.pfb><C:/Program Files (x86)/MiKTeX 2.9/f
onts/type1/public/amsfonts/cm/cmsy5.pfb><C:/Program Files (x86)/MiKTeX 2.9/font
s/type1/public/amsfonts/cm/cmsy7.pfb><C:/Program Files (x86)/MiKTeX 2.9/fonts/t
ype1/public/amsfonts/cm/cmsy8.pfb><C:/Program Files (x86)/MiKTeX 2.9/fonts/type
1/urw/helvetic/uhvro8a.pfb><C:/Program Files (x86)/MiKTeX 2.9/fonts/type1/urw/t
imes/utmb8a.pfb><C:/Program Files (x86)/MiKTeX 2.9/fonts/type1/urw/times/utmr8a
.pfb><C:/Program Files (x86)/MiKTeX 2.9/fonts/type1/urw/times/utmri8a.pfb>
Output written on Supplementary.pdf (8 pages, 8139031 bytes).
PDF statistics:
 197 PDF objects out of 1000 (max. 8388607)
 23 named destinations out of 1000 (max. 500000)
 46 words of extra memory for PDF output out of 10000 (max. 10000000)
