# Supplementary material for: Multivariate space‐time modelling of multiple air pollutants and their health effects accounting for exposure uncertainty
Source: Stat Med. 2017 Dec 4;37(7):1134–48. doi: 10.1002/sim.7570 (PMC5888175; doi:10.1002/sim.7570)
Supplement: Supplementary file 1 — Supporting info item [file SIM-37-1134-s001.zip › Supplementary.tex]

% simdoc.tex V3.0, 30 March 2010

\documentclass[times,doublespace]{simauth}

\usepackage{bm}

\usepackage{moreverb}

%\usepackage[T1,mtbold]{mathtime} % commented by ShareLaTeX Team because of compilation errors

\usepackage[
%dvips, % commented by ShareLaTeX Team because of compilation errors
colorlinks,bookmarksopen,bookmarksnumbered,citecolor=red,urlcolor=red]{hyperref}

%\newcommand{\mysmall}{\fontsize{7.5pt}{8pt}\selectfont}

\newcommand\BibTeX{{\rmfamily B\kern-.05em \textsc{i\kern-.025em b}\kern-.08em
T\kern-.1667em\lower.7ex\hbox{E}\kern-.125emX}}

\def\volumeyear{2017}

\begin{document}

\runninghead{G. HUANG ET AL.}

%\title{A demonstration of the \LaTeXe\ class file for
%\itshape{Statistics in Medicine}\footnotemark[2]}
\title{Supplementary material for ``Multivariate space-time modelling of multiple air pollutants and their health effects accounting for exposure uncertainty"}

\author{Guowen Huang, \corrauth \footnotemark[2] Duncan Lee and E. Marian Scott}

\address{School of Mathematics and Statistics, University of Glasgow, Glasgow G12 8SQ, UK}

\corraddr{School of Mathematics and Statistics, University of Glasgow, Glasgow G12 8SQ, UK}


\maketitle

\footnotetext[2]{E-mail: hgw0610209@gmail.com}
%class file,
%available from the SIM Home Page at\\
%\href{http://www.interscience.wiley.com/jpages/0277-6715}{\texttt{www.interscience.wiley.com/jpages/0277-6715}}}

\section*{Introduction}
This web based supplementary material has the following sections. Web Appendix A presents a map for the study region, while Web Appendix B provides evidence for the modelling assumptions made for the Scotland respiratory disease and air pollution study. Web Appendix C provides a proof of a result stated in the paper, and finally Web Appendix D provides results from the first-stage pollution modelling.


\section*{Web Appendix A: Exploratory analysis}
Figure~\ref{figure scotland map} displays a map of the mainland Scotland study region depicting the main cities and towns, which allows the locations of the data in the maps in this paper to be identified. Scotland has 4 main urban centres, Glasgow, Edinburgh, Aberdeen and Dundee, while the rest of the country is mostly rural. 


\begin{figure}
\centering
\includegraphics[scale=0.5]{Scotland.png} 
\caption{Map of Scotland showing a selection of the main cities and towns.}\label{figure scotland map}
\end{figure}


\section*{Web Appendix B: Assumption validation}
Recall that the classical measurement error model given by (6) in the main paper made a number of assumptions about the posterior predictive samples of the areal unit level concentrations $({X}_{ktj}^1,..., {X}_{ktj}^{h})$ from the pollution model in stage 1. The first is that they are unbiased, which appears to be true from the negligible bias observed in the leave-one-out cross validation exercise conducted in Section 4 of the main paper (see Table 2 in the main paper). The second assumption is independence of the samples within a single Markov chain, which was ensured by only making a prediction at every 300th MCMC sample, yielding 100 predictions ($h=100$) in total. This is illustrated in Figure  \ref{figure acf plot for IG}, which shows the autocorrelation function of $({X}_{ktj}^1,..., {X}_{ktj}^{h})$  for a randomly selected ($k, t$) for both pollutants and both spatial mean and spatial maximum aggregation functions. In all cases the samples show no autocorrelation. The next assumption is normality, which is evidenced by the normal QQ-plots presented in Figure  \ref{figure qq plot for IG} for the same posterior predictive samples as the previous figure.


\begin{figure}
\centering
\includegraphics[scale=0.6]{acfplotforIG.pdf}
\caption{ACF plots for the sample  $({X}_{ktj}^1,..., {X}_{ktj}^{h})$ for a randomly selected ($k, t$) for both pollutants and aggregation metrics.}\label{figure acf plot for IG}
\end{figure}

\begin{figure}
\centering
\includegraphics[scale=0.6]{qqplotforIG.pdf}
\caption{Normal QQ plots for the sample  $({X}_{ktj}^1,..., {X}_{ktj}^{h})$ for a randomly selected ($k, t$) for both pollutants and aggregation metrics.}\label{figure qq plot for IG}
\end{figure}

The last assumption of model (6)  is the quadratic mean-variance relationship between the samples $({X}_{ktj}^1,..., {X}_{ktj}^{h})$ at different IG and time period combinations. This is evidenced by Figure \ref{figure vartransformmaxno2}, which plots the sample variance against the sample mean (left) and sample mean squared (right). Whilst a clear quadratic relationship appears in the left plot, a linear relationship is evident from the right plot based on the sample mean squared. The figure relates to NO$_{2}$ and the spatial maximum aggregation function, but similar results are found in the other cases.


\begin{figure}
\centering
\includegraphics[scale=0.6]{vartransformmaxno2.jpeg}
\caption{Scatter plots of the sample variance of $({X}_{ktj}^1,..., {X}_{ktj}^{h})$ against the sample mean (left plot) and the sample mean squared (right plot) for the maximum NO$_2$ aggregation metric.}\label{figure vartransformmaxno2}
\end{figure}

Similarly, the constant variation assumption of $\{\hat{\epsilon}_{kt}^{i}\}$ in model (9) in Section 3.2.3 in the main paper is validated by Figure  \ref{figure varresiduals}, which does not show the same mean variance relationship as the previous figure. The figure relates to the spatial maximum NO$_2$, but the plots for the other pollutants are similar and are not shown.

\begin{figure}
\centering
\includegraphics[scale=0.6]{varresidualsmaxno2.jpeg}
\caption{Scatter plot of the sample variance of $(\hat{\epsilon}_{kt}^1,..., \hat{\epsilon}_{kt}^{h})$ against the sample mean for the maximum NO$_2$ aggregation metric.}\label{figure varresiduals}
\end{figure}


\section*{Web Appendix C: Proof of independence result}
The following provides a proof of the  independence between $\left(\hat{\bm{\epsilon}}^{(1)},  \hat{\bm{\epsilon}}^{(2)}, ..., \hat{\bm{\epsilon}}^{(T)} \right)^{\top}$ and\\ $\left(\bm{X}_{1}^{(1)} , \bm{X}_{1}^{(2)} ,...,\bm{X}_{1}^{(T)} \right)^{\top}$ in Section 3.2.3 of the main paper.\\

\noindent\emph{Proof}\\
The estimated regression parameters $(\hat{\beta}_0^{(t)}, \hat{\beta}_1^{(t)})$ are obtained by least squares, by minimizing the sum of squared errors (SSE):

$$SSE(\hat{\beta}_0^{(t)}, \hat{\beta}_1^{(t)})=\Sigma_{t=1}^{T}(\bm{X}_{2}^{(t)}-\hat{\beta}_0^{(t)}\bm{1}-\hat{\beta}_1^{(t)} \bm{X}_{1}^{(t)})^{\top}(\bm{X}_{2}^{(t)}-\hat{\beta}_0^{(t)}\bm{1}-\hat{\beta}_1^{(t)} \bm{X}_{1}^{(t)}).$$

Thus the estimates $(\hat{\beta}_0^{(t)}, \hat{\beta}_1^{(t)})$ were obtained by setting the partial derivatives of $SSE(\hat{\beta}_0^{(t)}, \hat{\beta}_1^{(t)})$ with respect to $\hat{\beta}_0^{(t)}$ and $\hat{\beta}_1^{(t)}$ equal to zero. Thus we have that

\begin{eqnarray}\label{equation proof1}
\frac{\partial SSE(\hat{\beta}_0^{(t)}, \hat{\beta}_1^{(t)})}{\partial \hat{\beta}_0^{(t)}}=0,\\\nonumber
\Rightarrow -2\times\bm{1}\cdot (\bm{X}_{2}^{(t)}-\hat{\beta}_0^{(t)}\bm{1}-\hat{\beta}_1^{(t)} \bm{X}_{1}^{(t)})=0, \\\nonumber
\Rightarrow \bm{1}\cdot \hat{\bm{\epsilon}}^{(t)}=0,
 \end{eqnarray}

 \begin{eqnarray}\label{equation proof2}
\frac{\partial SSE(\hat{\beta}_0^{(t)}, \hat{\beta}_1^{(t)})}{\partial \hat{\beta}_1^{(t)}}=0,\\\nonumber
\Rightarrow  -2\times\bm{X}_{1}^{(t)}\cdot(\bm{X}_{2}^{(t)}-\hat{\beta}_0^{(t)}\bm{1}-\hat{\beta}_1^{(t)} \bm{X}_{1}^{(t)})=0, \\\nonumber
\Rightarrow  \bm{X}_{1}^{(t)} \cdot \hat{\bm{\epsilon}}^{(t)}=0.
 \end{eqnarray}

Equation (\ref{equation proof1}) and (\ref{equation proof2}) can be combined to give $(\bm{X}_{1}^{(t)}-\bar{X}_1\bm{1}) \cdot \hat{\bm{\epsilon}}^{(t)}=0$, where $\bar{X}_1=\frac{\Sigma_{k=1}^{n}\Sigma_{t=1}^{T}X_{1kt}}{kt}$. Then as $\mbox{E}(\hat{\bm{\epsilon}}^{(t)})=\bm{0}$ we have

\begin{eqnarray*}
(\bm{X}_{1}^{(t)}-\bar{X}_1\bm{1})\cdot(\hat{\bm{\epsilon}}^{(t)}-\mbox{E}(\hat{\bm{\epsilon}}^{(t)}))=0,
\end{eqnarray*}


and therefore summing over $t$ 

 \begin{eqnarray*}
 \Sigma_{t=1}^{T}(\bm{X}_{1}^{(t)}-\bar{X}_1\bm{1})\cdot(\hat{\bm{\epsilon}}^{(t)}-\mbox{E}(\hat{\bm{\epsilon}}^{(t)}))=0.
 \end{eqnarray*}

Thus dividing this by a constant yields the following correlation of zero result.

\begin{eqnarray*}
& &\mbox{cor}\left(\left(\hat{\bm{\epsilon}}^{(1)},  \hat{\bm{\epsilon}}^{(2)}, ..., \hat{\bm{\epsilon}}^{(T)} \right)^{\top}, \left(\bm{X}_{1}^{(1)} , \bm{X}_{1}^{(2)} ,...,\bm{X}_{1}^{(T)} \right)^{\top}\right)\\
&=&\frac{\Sigma_{t=1}^{T}(\bm{X}_{1}^{(t)}-\bar{X}_1\bm{1})\cdot(\hat{\bm{\epsilon}}^{(t)}-\mbox{E}(\hat{\bm{\epsilon}}^{(t)}))}{\sqrt{\Sigma_{t=1}^{T}(\bm{X}_{1}^{(t)}-\bar{X}_1\bm{1})\cdot(\bm{X}_{1}^{(t)}-\bar{X}_1\bm{1}) \Sigma_{t=1}^{T}(\hat{\bm{\epsilon}}^{(t)}-\mbox{E}(\hat{\bm{\epsilon}}^{(t)}))\cdot(\hat{\bm{\epsilon}}^{(t)}-\mbox{E}(\hat{\bm{\epsilon}}^{(t)}))}}\\
&=&0.
\end{eqnarray*}


\section*{Web Appendix D: Results from fitting pollution model}
The multi-pollutant spatio-temporal pollution model proposed in Section 3.1 was fitted to the yearly NO$_{2}$ and  PM$_{10}$ data  between 2006 and 2010. Inference for the model was based on 50,000 MCMC iterations, of which the first 20,000 were removed as the burn-in period (after which  convergence was assessed to have been reached). Table \ref{talbe Estimations from multipollutant model} displays the posterior means and 95\% credible intervals of the time-varying  regression parameters, where those with a 1 subscript relate to NO$_{2}$ and those with a 2 subscript relate to PM$_{10}$. The main result is that these estimates vary little over time, suggesting constant relationships between the covariates and measured pollution levels. The other main finding is that the size of the regression coefficient for the modelled data is higher for NO$_{2}$ than for PM$_{10}$ (0.43 compared to 0.29), indicating a stronger relationship between modelled and observed concentrations for the former. Table \ref{talbe Estimations from multipollutant model} also validates the inclusion of temperature in the proposed pollution model as none of its 95\% credible intervals contains 0. 

The model was then used to predict the concentrations of both pollutants at a 1km resolution across mainland Scotland, which comprises 68,448 prediction locations for each year. From the 30,000 samples $h=100$ predictions were made at every 300th MCMC iteration, which results in the predictions from the same Markov chain being  independent. The predictions were random draws from the posterior predictive distribution of the concentrations at the  prediction locations given the observed data, and were made  separately at each site based on model (1), which in any event does not contain any spatial autocorrelation. Figure  \ref{figure The map of prediction of multiple pollutant} displays these predictions aggregated to the IG level for 2010 by the spatial mean aggregation function, where the top row relates to NO$_{2}$ and the bottom row to PM$_{10}$. The left column is the posterior mean while the right panel is the posterior standard deviation. The maps show that unsurprisingly the concentrations for both pollutants are highest in the 4 largest cities (see Figure 1) and are relatively low in the rest of the country. The uncertainty is also largest in the cities, which is probably because in the rural countryside the concentrations are very low and therefore have little spatial variation and uncertainty.

\begin{table}[!ht]
\caption{Posterior means and 95\% credible intervals for the regression parameters from the multi-pollutant model. A 1 subscript relates to NO$_{2}$ while a 2 subscript relates to PM$_{10}$. The superscript denotes the year of the pollution data, with a 1 denoting 2006 and a 5 denoting 2010.} \label{talbe Estimations from multipollutant model}
\makebox[\linewidth]{
\centering\begin{tabular}{lccccc}
\hline Parameter &\textbf{$\bm{\beta\mkern-11.5mu\beta}_1^{(1)}$}&\textbf{$\bm{\beta\mkern-11.5mu\beta}_1^{(2)}$}&\textbf{$\bm{\beta\mkern-11.5mu\beta}_1^{(3)}$}&\textbf{$\bm{\beta\mkern-11.5mu\beta}_1^{(4)}$}&\textbf{$\bm{\beta\mkern-11.5mu\beta}_1^{(5)}$}\\\hline
Intercept               &	1.14	&	1.14	&	1.14	&	1.14	&	1.14	\\
        &(0.83, 1.47) &(0.83, 1.47)&(0.83, 1.46)&(0.83, 1.46)&(0.83, 1.46)\\          
Kerbside                &	0.88	&	0.88	&	0.88	&	0.89	&	0.88	\\
        &(0.74, 1.01)&(0.75, 1.01)&(0.75, 1.02)&(0.75, 1.02)&(0.75, 1.01)\\
Roadside                &	0.51	&	0.50	&	0.49	&	0.49	&	0.49	\\
        &(0.41, 0.61)&(0.41, 0.60)&(0.40, 0.59)&(0.40, 0.58)&(0.40, 0.59)\\
Rural                   &	-0.73	&	-0.73	&	-0.72	&	-0.72	&	-0.72	\\
        &(-0.88, -0.57)&(-0.88, -0.57)&(-0.88, -0.56)&(-0.88, -0.56)&(-0.88, -0.56)\\
Modelled data           &	0.43	&	0.43	&	0.43	&	0.44	&	0.44	\\
        &(0.32, 0.53)&(0.32, 0.53)&(0.33, 0.53)&(0.34, 0.53)&(0.34, 0.54)\\
Temperature             &	0.09	&	0.09	&	0.08	&	0.08	&	0.09	\\
 &(0.05, 0.14) &(0.05, 0.13)&(0.04, 0.13)&(0.04, 0.12)&(0.04, 0.14)\\\hline
Parameter &\textbf{$\bm{\beta\mkern-11.5mu\beta}_2^{(1)}$}&\textbf{$\bm{\beta\mkern-11.5mu\beta}_2^{(2)}$}&\textbf{$\bm{\beta\mkern-11.5mu\beta}_2^{(3)}$}&\textbf{$\bm{\beta\mkern-11.5mu\beta}_2^{(4)}$}&\textbf{$\bm{\beta\mkern-11.5mu\beta}_2^{(5)}$}\\\hline
Intercept               &	1.40	&	1.40	&	1.40	&	1.40	&1.40\\
        &(1.01, 1.93)&(1.01, 1.92)&(1.01, 1.93)&(1.01, 1.93)&(1.02, 1.93)\\          
Kerbside                &	0.53	&	0.53	&	0.53	&	0.53	&0.53\\
        &(0.43, 0.64)&(0.43, 0.63)&(0.42, 0.63)&(0.42, 0.63)&(0.43, 0.63)\\
Roadside                &	0.29	&	0.30	&	0.30	&	0.30	&0.31\\
        &(0.22, 0.36)&(0.23, 0.36)&(0.24, 0.36)&(0.24, 0.36)&(0.25, 0.37)\\
Rural                   &	-0.31	&	-0.31	&	-0.31	&	-0.31	 &-0.31\\
        &(-0.43, -0.19)&(-0.43, -0.20)&(-0.43, -0.20)&(-0.43, -0.20)&(-0.43, -0.19)\\
Modelled data           &		0.29	&	0.28	&	0.29	&	0.29	&0.30\\
        &(0.13, 0.44)&(0.13, 0.43)&(0.13, 0.43)&(0.13, 0.43)&(0.14, 0.44)\\
Temperature             &	0.08	&	0.07	&	0.07	&	0.05  &0.06\\
 &(0.04, 0.12)&(0.04, 0.11)&(0.03, 0.11)&(0.01, 0.09)&(0.02, 0.10)\\\hline
\end{tabular}
}
\end{table}


\begin{figure}
\centering
\begin{picture}(100,610)
\put(-135,350){\scalebox{0.30}{\includegraphics{multiplemodelno22010mean.pdf}}}
\put(75,350){\scalebox{0.30}{\includegraphics{sdforIGmeanno22010.pdf}}}
\put(-135,85){\scalebox{0.30}{\includegraphics{multiplemodelpm102010mean.pdf}}}
\put(75,85){\scalebox{0.30}{\includegraphics{sdforIGmeanpm102010.pdf}}}
\end{picture}
\caption{The predicted NO$_2$ and PM$_{10}$ concentrations in $\mu g m^{-3}$  for 2010 at the IG scale. Top left panel is the spatial mean NO$_2$ concentration, while the top right panel is its posterior standard deviation. The bottom row relates to the spatial mean PM$_{10}$.} \label{figure The map of prediction of multiple pollutant}
\end{figure}

%\section{Web Appendix F: MCMC trace plot}

%The convergence of ($X_{1kt}, \hat{\epsilon}_{kt}, \sigma_p^2, \sigma_r^2$) in the final combined disease model was checked and observed. For example, Figure \ref{figure approach 4 mcmc} shows the trace plot of $\sigma_p^2, \sigma_r^2$ and a randomly selected $X_{1kt}$ and $\hat{\epsilon}_{kt}$ while fitting the combined disease model based on spatial maximum PM$_{10}$, which indicates the model parameters have converged.

%\begin{figure}
%\centering\caption{MCMC trace plot for $\sigma_p^2, \sigma_r^2$ and a randomly selected ($X_{1kt}$, $\hat{\epsilon}_{kt}$) from fitting the combined disease model by using spatial maximum of PM$_{10}$.} \label{figure approach 4 mcmc}
%\includegraphics[scale=0.5]{Approach4mcmc.jpeg}
%\end{figure}


% ##################################################################################

%\appendix

%  To get the journal style of heading for an appendix, mimic the following.

%\section{}
%\subsection{Title of appendix}

%Put your short appendix here.  Remember, longer appendices are
%possible when presented as Supplementary Web Material.  Please
%review and follow the journal policy for this material, available
%under Instructions for Authors at \texttt{http://www.biometrics.tibs.org}.

%\label{lastpage}

% ##################################################################################

\end{document}


The stage 1 pollution model is a fusion model linking the measured and modelled concentrations, both of which are modelled on the natural log scale. In addition to the modelled concentrations (the closest modelled concentration is used for each monitoring site), the model also includes temperature and monitor site type (e.g. roadside, rural, etc) as covariates. Fitting a simple linear model to these data suggested that no spatial autocorrelation remained in the residuals after adjusting for the covariates, which was assessed using variogram analysis. As an example, Figure \ref{figure the residuals semivarogram for 2010 basing on geoR model} presents the empirical semi-variogram (circles) for the residuals from a covariate only model for NO$_2$ in 2010, while 95\% uncertainty intervals (dashed lines) based on the assumption of independence  are constructed using Monte Carlo simulation. The figure shows that the empirical semi-variogram lies within the 95\% uncertainty interval at all distances, suggesting that after accounting for the covariates there is no remaining spatial autocorrelation that needs to be modelled. This is likely to be because the modelled concentrations (one of the covariates) are spatially smooth, and thus removes the spatial autocorrelation from the observed data. Semi-variogram plots for the other years and for PM$_{10}$ are similar and are not shown. 


\begin{figure}
\centering\caption{The empirical semi-variogram of the residuals from a simple linear model for NO$_2$ in 2010 (circles), with 95\% Monte Carlo simulation envelopes (dashed lines) generated under the assumption of spatial independence.} \label{figure the residuals semivarogram for 2010 basing on geoR model}
\includegraphics[scale=0.7]{residualsvariogram2010geoR.pdf}
\end{figure}
